# Supplementary material for: A Tiny Change Makes a Big Difference in the Anti-Parasitic Activities of an HDAC Inhibitor
Source: Int J Mol Sci. 2019 Jun 18;20(12):2973. doi: 10.3390/ijms20122973 (PMC6627744; doi:10.3390/ijms20122973)
Supplement: Supplementary file 1 [file ijms-20-02973-s001.zip]

Archive with 3 entries (2 files):
- ijms-521005 supplementary/
- ijms-521005 supplementary/SuppS1.pdf
- ijms-521005 supplementary/SuppS2.pdf
